# Supplementary material for: Assessment of the Influence of the Selected Range of Visible Light Radiation on the Durability of the Gel with Ascorbic Acid and Its Derivative
Source: Int J Mol Sci. 2022 Aug 6;23(15):8759. doi: 10.3390/ijms23158759 (PMC9369315; doi:10.3390/ijms23158759)
Supplement: Supplementary file 1 [file ijms-23-08759-s001.zip]

Archive with 1 entries (1 files):
- ijms-1827190-supplementary.pdf
